# Supplementary material for: Computed Tomography Measurement of Rib Cage Morphometry in Emphysema
Source: PLoS One. 2013 Jul 31;8(7):e68546. doi: 10.1371/journal.pone.0068546 (PMC3729561; doi:10.1371/journal.pone.0068546)
Supplement: File S1 — Instructions: users can change values in the green column (above) and obtain a prediction of the rib cage measurements in the three blue columns (below); the other file sheets (i.e. areas, diameters and other measurements have not to be removed because they include corresponding prediction equations derived from the multivariate analysis). (XLS) [file pone.0068546.s002.xls]

## Sheet: Calculation
	Insert values
	Gender	2		1=Male, 2=Female
	Age	47		Age (years): range 48 - 75
	BMI	24		BMI: range 17 - 47
	Emphysema%	21		Emphysema%: range 0.1-45.9
	FEV1%	86		FEV1%: range 15 - 139
	FVC%	90		FVC%: range 32 - 159
	Instructions: users can change values in the green column (above) and obtain a prediction of the rib cage measurements in the three blue columns (below); the other file sheets (i.e. areas, diameters and other measurements have not to be removed because they include corresponding prediction equations derived from the multivariate analysis)
Predictive rib cage measurements system
		UPPER CT LEVEL					MIDDLE CT LEVEL					LOWER CT LEVEL
			Predicted value	Lower predicted value	Upper predicted value			Predicted value	Lower predicted value	Upper predicted value			Predicted value	Lower predicted value	Upper predicted value
		Area	170.397	63.8087	276.955	cmq	Area	279.933	159.187	400.581	cmq	Area	358.244	214.405	501.984	cmq
		D1	51.4878	42.926	75.653	mm	D1	54.2161	48.2627	79.7447	mm	D1	58.6947	55.777	90.4313	mm
		D2	49.9166	41.3999	90.9015	mm	D2	41.9493	22.7125	77.0914	mm	D2	51.7005	35.9595	102.924	mm
		D3	52.6694	31.7154	88.328	mm	D3	76.6221	54.4997	118.916	mm	D3	94.2292	81.6054	154.155	mm
		D4	99.2002	82.7495	140.84	mm	D4	115.386	107.274	154.566	mm	D4	123.047	127.704	176.348	mm
		D5	106.165	81.5792	160.93	mm	D5	150.814	135.717	214.983	mm	D5	176.683	184.709	272.929	mm
			Predicted value	Lower predicted value	Upper predicted value
		Haller's Index	2.06227	1.09932	3.02501

## Sheet: Areas
Variable	Estimate_1	B_DOWN_1	B_UP_1	StdErr_1	Probt_1	Estimate_2	B_DOWN_2	B_UP_2	StdErr_2	Probt_2	Estimate_3	B_DOWN_3	B_UP_3	StdErr_3	Probt_3
Gender	-25.9856	-30.7812	-21.1836	2.44848	1.22207e-24	-45.0423	-50.4766	-39.6016	2.7726	3.37158e-51	-105.263	-111.734	-98.7812	3.3033	2.06471e-142
AGE	0.369888	0.0128689	0.726807	0.182152	0.0426359	0.274113	-0.130157	0.678345	0.206265	0.184266	0.454865	-0.0267944	0.936523	0.245745	0.0645608
bmi	-0.357496	-0.745972	0.0310211	0.198225	0.0717054	0.226841	-0.213104	0.666748	0.224465	0.312536	2.79369	2.26953	3.31738	0.267429	5.72266e-24
emph%5 increase	3.86103	1.7605	5.96094	1.07161	0.000334899	5.3748	2.99609	7.75293	1.21346	1.08337e-05	2.42817	-0.405396	5.26172	1.44573	0.0934534
FEV1%10 increase	-1.48241	-3.23682	0.2724	0.895323	0.0981872	-0.163944	-2.15088	1.823	1.01384	0.87158	-0.360067	-2.72754	2.00732	1.2079	0.765713
FVC%10increase	1.29313	-0.574341	3.16064	0.952849	0.175145	2.82711	0.71228	4.94141	1.07898	0.00896345	5.06267	2.54297	7.58203	1.28551	8.95785e-05
Intercept	198.457	168.281	228.594	15.3881	1.42603e-34	305.081	270.875	339.188	17.4251	5.81231e-58	427.677	386.938	468.312	20.7603	2.45756e-75
Gender	-51.9711	-61.5625	-42.3672			-90.0845	-100.953	-79.2031			-210.526	-223.469	-197.562
AGE	17.3847	0.604837	34.1599			12.8833	-6.1174	31.8822			21.3787	-1.25934	44.0166
bmi	-8.5799	-17.9033	0.744507			5.44417	-5.1145	16.002			67.0487	54.4688	79.6172
emph%5 increase	16.2163	7.39409	25.0359			22.5742	12.5836	32.5623			10.1983	-1.70266	22.0992
FEV1%10 increase	-12.7487	-27.8366	2.34264			-1.40992	-18.4976	15.6778			-3.09657	-23.4568	17.263
FVC%10increase	11.6381	-5.16907	28.4458			25.444	6.41052	44.4727			45.564	22.8867	68.2383
Intercept	198.457	168.281	228.594			305.081	270.875	339.188			427.677	386.938	468.312
Totale	170.397	63.8087	276.955			279.933	159.187	400.581			358.244	214.405	501.984

## Sheet: Diameters
	DIAMETER	Variable	Estimate_1	B_DOWN_1	B_UP_1	StdErr_1	Probt_1	Estimate_2	B_DOWN_2	B_UP_2	StdErr_2	Probt_2	Estimate_3	B_DOWN_3	B_UP_3	StdErr_3	Probt_3
1	D1	gender	-3.90222	-4.71191	-3.09229	0.413117	4.18411e-20	-4.89775	-5.67578	-4.11816	0.39744	5.89117e-32	-7.20845	-8.06445	-6.35059	0.437232	1.83477e-52
2	D1	age	-0.0764057	-0.136627	-0.0161667	0.0307334	0.0131285	-0.0723087	-0.130249	-0.0143566	0.0295671	0.0146868	-0.014102	-0.0778503	0.0496521	0.0325305	0.664773
3	D1	bmi	-0.0550359	-0.120575	0.0105152	0.0334452	0.100267	0.000813525	-0.0622482	0.0638733	0.032176	0.979835	-0.00380922	-0.0731812	0.065567	0.0353996	0.914336
4	D1	emphysema%5increase	0.238135	-0.116241	0.592407	0.180805	0.188207	0.13195	-0.208954	0.472839	0.173944	0.44834	0.125392	-0.250183	0.500977	0.191651	0.513133
5	D1	FEV1%10increase	-0.0102687	-0.306335	0.285767	0.151062	0.945822	0.0382312	-0.246613	0.323059	0.14533	0.792571	0.133194	-0.180817	0.447205	0.16021	0.406023
6	D1	FVC%10increase	0.130693	-0.184387	0.44574	0.160768	0.416512	0.149688	-0.153442	0.45282	0.154667	0.333449	0.273336	-0.0606232	0.607178	0.170389	0.109087
7	D1	Intercept	62.116	57.0234	67.2031	2.59633	7.57747e-95	65.1604	60.2578	70.0469	2.49781	8.88329e-108	69.7337	64.3438	75.1094	2.74807	1.77159e-103
1	D2	gender	-8.11916	-9.34375	-6.89355	0.624836	5.04864e-35	-3.97763	-5.32227	-2.63184	0.686408	9.99699e-09	-8.87421	-10.5293	-7.21777	0.844818	3.36952e-24
2	D2	age	-0.0657053	-0.156799	0.0254021	0.046484	0.157915	-0.107201	-0.207275	-0.00711441	0.0510646	0.0361156	-0.0428513	-0.166046	0.0803375	0.0628552	0.495606
3	D2	bmi	0.171559	0.072403	0.270691	0.0505856	0.00073094	0.166648	0.057724	0.275513	0.0555703	0.00279787	0.115712	-0.0183487	0.249756	0.068399	0.0911064
4	D2	emphysema%5increase	-0.370351	-0.90625	0.165619	0.273467	0.176047	-0.57821	-1.16699	0.010601	0.300414	0.054637	-0.689364	-1.41504	0.0364304	0.370307	0.0630436
5	D2	FEV1%10increase	0.093308	-0.354492	0.541016	0.22848	0.683105	0.126582	-0.365356	0.61853	0.250995	0.614182	0.605735	-0.000997543	1.2124	0.309557	0.050738
6	D2	FVC%10increase	0.148882	-0.327698	0.625366	0.243161	0.540536	0.0872336	-0.436279	0.610718	0.267122	0.744084	0.409961	-0.235291	1.05518	0.329225	0.21343
7	D2	Intercept	64.5387	56.8359	72.2344	3.92693	3.3721e-52	51.4983	43.0391	59.9531	4.31389	3.04951e-30	62.6821	52.2734	73.0781	5.30981	1.17306e-29
1	D3	gender	-3.68014	-5.08008	-2.27881	0.714738	3.33578e-07	-5.04897	-6.64258	-3.45508	0.81319	8.75518e-10	-11.8342	-13.627	-10.0391	0.915198	1.00277e-34
2	D3	age	0.0374767	-0.0667267	0.141693	0.0531722	0.481138	-0.00928757	-0.127838	0.109283	0.0604964	0.878027	0.0532703	-0.0801849	0.186707	0.0680916	0.434261
3	D3	bmi	-0.0983793	-0.211792	0.0150337	0.0578639	0.0895035	-0.0200422	-0.149048	0.108978	0.0658344	0.760881	0.363178	0.217926	0.508301	0.0740971	1.16294e-06
4	D3	emphysema%5increase	0.75495	0.141815	1.36792	0.312814	0.016038	1.08067	0.383057	1.77808	0.355902	0.00247534	0.609898	-0.176361	1.396	0.401156	0.128837
5	D3	FEV1%10increase	-0.121856	-0.634033	0.390381	0.261354	0.641171	0.156452	-0.426331	0.739258	0.297355	0.59894	0.29858	-0.358643	0.955811	0.335346	0.373551
6	D3	FVC%10increase	0.0506051	-0.494507	0.595703	0.278147	0.855681	0.120476	-0.499756	0.740723	0.31646	0.703533	0.350086	-0.348938	1.04907	0.356653	0.326614
7	D3	Intercept	58.051	49.2422	66.8438	4.49194	1.07458e-34	80.6689	70.6406	90.6719	5.11068	8.67032e-49	98.3975	87.1094	109.656	5.75216	8.96249e-56
1	D4	gender	-6.30045	-7.7373	-4.8623	0.733337	4.80205e-17	-7.77059	-8.93945	-6.59961	0.597099	4.08239e-35	-14.5011	-15.7031	-13.2969	0.613454	4.05373e-93
2	D4	age	-0.0950973	-0.202026	0.0118313	0.0545558	0.0817152	-0.120608	-0.207672	-0.0335388	0.0444206	0.00677436	-0.0544667	-0.143921	0.0349884	0.0456415	0.2331
3	D4	bmi	-0.14786	-0.264221	-0.0314941	0.0593696	0.0129681	-0.0333226	-0.128052	0.0614166	0.0483401	0.49082	0.293158	0.195801	0.390503	0.049667	5.38549e-09
4	D4	emphysema%5increase	1.01846	0.389343	1.64746	0.320953	0.00156792	1.00582	0.493591	1.51782	0.261327	0.000128579	0.187584	-0.339417	0.7146	0.268894	0.485632
5	D4	FEV1%10increase	-0.0658781	-0.591431	0.459656	0.268155	0.806002	0.229524	-0.198395	0.657349	0.218338	0.293484	0.335553	-0.105011	0.776123	0.224781	0.135903
6	D4	FVC%10increase	0.332549	-0.226776	0.891846	0.285385	0.244275	0.39014	-0.0652924	0.845459	0.232367	0.0935642	0.77112	0.302551	1.2395	0.239063	0.0013107
7	D4	Intercept	113.115	104.078	122.141	4.60883	1.55652e-98	127.685	120.328	135.031	3.75261	3.46031e-155	136.96	129.375	144.5	3.85565	7.25672e-164
1	D5	gender	-7.54921	-9.51172	-5.58496	1.00181	1.37735e-13	-12.2725	-14.2324	-10.3105	1.00051	1.06155e-31	-26.0786	-28.2578	-23.8945	1.11304	6.99838e-92
2	D5	age	0.280725	0.134644	0.426758	0.0745288	0.00017816	0.301211	0.155304	0.447083	0.0744322	5.72093e-05	0.291152	0.128815	0.45343	0.0828115	0.000464242
3	D5	bmi	-0.106372	-0.26532	0.0525894	0.0811049	0.190072	0.095228	-0.0635223	0.253967	0.0809998	0.240098	0.750194	0.573486	0.926758	0.0901153	3.89107e-16
4	D5	emphysema%5increase	1.4358	0.576416	2.29492	0.438455	0.00110551	1.54542	0.687134	2.40332	0.437887	0.000441656	0.87199	-0.0842438	1.82812	0.487878	0.0742837
5	D5	FEV1%10increase	-0.760838	-1.47876	-0.0428314	0.366327	0.0381411	-0.225065	-0.942017	0.492004	0.365852	0.538619	-0.548241	-1.34741	0.251099	0.40784	0.179266
6	D5	FVC%10increase	0.515101	-0.249023	1.27905	0.389864	0.18682	0.93344	0.170288	1.69653	0.389359	0.0167522	1.28996	0.439758	2.13965	0.433753	0.00303263
7	D5	Intercept	106.499	94.1562	118.828	6.29613	9.33357e-55	145.96	133.625	158.281	6.28797	1.27641e-90	186.594	172.875	200.281	6.99565	2.94917e-111
	V_1	gender	1.49715	0.0688629	2.92529			1.14958	-0.128143	2.42725			-0.46045	-1.86792	0.947021
	V_1	age	-1.65535	-4.15166	0.841591			-0.961168	-3.19496	1.27261			0.156743	-2.30389	2.61765
	V_1	bmi	-3.4552	-4.84204	-2.06763			-1.61212	-2.85315	-0.370789			-1.63349	-3.00073	-0.265961
	V_1	emphysema%5increase	1.93107	0.618311	3.24331			1.34248	0.1681	2.51682			0.143377	-1.15203	1.43888
	V_1	FEV1%10increase	0.335791	-1.90986	2.58147			1.48421	-0.524837	3.49323			0.941757	-1.27578	3.15939
	V_1	FVC%10increase	0.404982	-2.09619	2.90588			-0.879167	-3.11627	1.35818			0.414313	-2.05389	2.88226
	V_1	Intercept	24.1124	19.6211	28.5977			23.7823	19.7656	27.7969			25.5644	21.1406	29.9844
	Totale	Totale	23.1709	7.30852	39.0276			24.3061	10.1164	38.4942			25.1266	9.48639	40.7636
	D1	gender	-7.80443	-9.42383	-6.18457			-9.7955	-11.3516	-8.23633			-14.4169	-16.1289	-12.7012
	D1	age	-3.59107	-6.42148	-0.759834			-3.39851	-6.1217	-0.674761			-0.662795	-3.65897	2.33365
	D1	bmi	-1.32086	-2.8938	0.252365			0.0195246	-1.49396	1.53296			-0.0914213	-1.75635	1.57361
	D1	emphysema%5increase	1.00017	-0.488214	2.48811			0.55419	-0.877606	1.98593			0.526646	-1.05077	2.1041
	D1	FEV1%10increase	-0.0883109	-2.63448	2.45759			0.328788	-2.12087	2.77831			1.14547	-1.55502	3.84596
	D1	FVC%10increase	1.17624	-1.65948	4.01166			1.34719	-1.38098	4.07538			2.46002	-0.545609	5.4646
	D1	Intercept	62.116	57.0234	67.2031			65.1604	60.2578	70.0469			69.7337	64.3438	75.1094
	Totale	Totale	51.4878	42.926	75.653			54.2161	48.2627	79.7447			58.6947	55.777	90.4313
	D2	gender	-16.2383	-18.6875	-13.7871			-7.95526	-10.6445	-5.26367			-17.7484	-21.0586	-14.4355
	D2	age	-3.08815	-7.36957	1.1939			-5.03846	-9.74194	-0.334377			-2.01401	-7.80417	3.77586
	D2	bmi	4.11743	1.73767	6.49658			3.99955	1.38538	6.6123			2.7771	-0.440369	5.99414
	D2	emphysema%5increase	-1.55547	-3.80625	0.695599			-2.42848	-4.90137	0.0445244			-2.89533	-5.94316	0.153008
	D2	FEV1%10increase	0.802449	-3.04863	4.65273			1.0886	-3.14207	5.31936			5.20932	-0.00857887	10.4267
	D2	FVC%10increase	1.33994	-2.94928	5.6283			0.785102	-3.92651	5.49646			3.68965	-2.11761	9.49658
	D2	Intercept	64.5387	56.8359	72.2344			51.4983	43.0391	59.9531			62.6821	52.2734	73.0781
	Totale	Totale	49.9166	41.3999	90.9015			41.9493	22.7125	77.0914			51.7005	35.9595	102.924
	D3	gender	-7.36027	-10.1602	-4.55762			-10.0979	-13.2852	-6.91016			-23.6684	-27.2539	-20.0781
	D3	age	1.76141	-3.13615	6.65958			-0.436516	-6.00839	5.13632			2.5037	-3.76869	8.77521
	D3	bmi	-2.3611	-5.08301	0.360809			-0.481012	-3.57715	2.61548			8.71627	5.23022	12.1992
	D3	emphysema%5increase	3.17079	0.595624	5.74526			4.53882	1.60884	7.46792			2.56157	-0.740717	5.86318
	D3	FEV1%10increase	-1.04796	-5.45269	3.35728			1.34549	-3.66644	6.35762			2.56779	-3.08433	8.21997
	D3	FVC%10increase	0.455446	-4.45056	5.36133			1.08428	-4.4978	6.6665			3.15077	-3.14044	9.44165
	D3	Intercept	58.051	49.2422	66.8438			80.6689	70.6406	90.6719			98.3975	87.1094	109.656
	Totale	Totale	52.6694	31.7154	88.328			76.6221	54.4997	118.916			94.2292	81.6054	154.155
	D4	gender	-12.6009	-15.4746	-9.72461			-15.5412	-17.8789	-13.1992			-29.0022	-31.4062	-26.5938
	D4	age	-4.46957	-9.49524	0.55607			-5.66857	-9.76059	-1.57632			-2.55993	-6.76428	1.64445
	D4	bmi	-3.54863	-6.34131	-0.755859			-0.799743	-3.07324	1.474			7.03579	4.69922	9.37207
	D4	emphysema%5increase	4.27752	1.63524	6.91934			4.22443	2.07308	6.37485			0.787852	-1.42555	3.00132
	D4	FEV1%10increase	-0.566552	-5.0863	3.95304			1.97391	-1.7062	5.6532			2.88576	-0.903094	6.67466
	D4	FVC%10increase	2.99294	-2.04099	8.02661			3.51126	-0.587631	7.60913			6.94008	2.72296	11.1555
	D4	Intercept	113.115	104.078	122.141			127.685	120.328	135.031			136.96	129.375	144.5
	Totale	Totale	99.2002	82.7495	140.84			115.386	107.274	154.566			123.047	127.704	176.348
	D5	gender	-15.0984	-19.0234	-11.1699			-24.5451	-28.4648	-20.6211			-52.1571	-56.5156	-47.7891
	D5	age	13.1941	6.32825	20.0576			14.1569	7.29929	21.0129			13.6842	6.05429	21.3112
	D5	bmi	-2.55292	-6.36768	1.26215			2.28547	-1.52454	6.09521			18.0047	13.7637	22.2422
	D5	emphysema%5increase	6.03034	2.42095	9.63867			6.49075	2.88596	10.0939			3.66236	-0.353824	7.67812
	D5	FEV1%10increase	-6.54321	-12.7173	-0.36835			-1.93556	-8.10134	4.23124			-4.71488	-11.5877	2.15945
	D5	FVC%10increase	4.63591	-2.24121	11.5115			8.40096	1.53259	15.2688			11.6096	3.95782	19.2568
	D5	Intercept	106.499	94.1562	118.828			145.96	133.625	158.281			186.594	172.875	200.281
	Totale	Totale	106.165	81.5792	160.93			150.814	135.717	214.983			176.683	184.709	272.929

## Sheet: other measurements
Variable	Estimate_1	B_DOWN_1	B_UP_1	StdErr_1	Probt_1	Estimate_2	B_DOWN_2	B_UP_2	StdErr_2	Probt_2
sesso	0.109025	0.0657043	0.152313	0.0220961	9.86777e-07	-21.6234	-24.125	-19.1211	1.27666	6.16127e-55
AGE	-0.00490231	-0.00813293	-0.00167108	0.00164856	0.00303412	0.301847	0.115189	0.488464	0.0952308	0.00158665
bmi	-0.00883689	-0.0123615	-0.00531101	0.00179869	1.09605e-06	0.867849	0.664185	1.07129	0.103901	3.09515e-16
lav_new5	-0.00349461	-0.0224419	0.0154533	0.00966769	0.717845	0.276622	-0.818481	1.37158	0.558768	0.620702
fev1perc10	0.0113579	-0.00441456	0.0271301	0.00804741	0.158537	-0.932808	-1.84375	-0.0216904	0.464854	0.0451343
fvcperc10	-0.00154643	-0.0183105	0.0152168	0.00855313	0.85657	0.993239	0.0248489	1.96143	0.494076	0.0447482
Intercept	2.21763	1.94385	2.49121	0.139683	2.53706e-49	124.596	108.781	140.406	8.0687	4.58453e-47
sesso	0.21805	0.131409	0.304626			-43.2467	-48.25	-38.2422
AGE	-0.230409	-0.382248	-0.0785406			14.1868	5.41386	22.9578
bmi	-0.212085	-0.296677	-0.127464			20.8284	15.9404	25.7109
lav_new5	-0.0146773	-0.0942558	0.064904			1.16181	-3.43762	5.76064
fev1perc10	0.0976782	-0.0379652	0.233319			-8.02215	-15.8562	-0.186537
fvcperc10	-0.0139178	-0.164795	0.136951			8.93915	0.22364	17.6528
Intercept	2.21763	1.94385	2.49121			124.596	108.781	140.406
Totale	2.06227	1.09932	3.02501			118.444	62.8153	174.06
